# Supplementary material for: Novel Plasmid Carrying Mobile Colistin Resistance Gene mcr-4.3 and Mercury Resistance Genes in Shewanella baltica: Insights into Mobilization of mcr-4.3 in Shewanella Species
Source: Microbiol Spectr. 2022 Nov 14;10(6):e02037-22. doi: 10.1128/spectrum.02037-22 (PMC9769806; doi:10.1128/spectrum.02037-22)
Supplement: Supplemental file 2 — Table S1. Download spectrum.02037-22-s0002.xlsx, XLSX file, 0.02 MB [file spectrum.02037-22-s0002.xlsx]

## Sheet: Strains
Supplementary table S1 - GenBank accession numbers and antibiotic resistance genes detected in the strains of S. baltica isolated in the study.
Isolate	GenBank accession no.	Gene	Closest BLASTP hit	Amino acid identity	GenBank accession no.
1FHA1	JAAHCG000000000	CatB-related O-acetyltransferase	CatB-related O-acetyltransferase Shewanella	100.00 %	WP_049821769.1
		class D β-lactamase	class D β-lactamase (Shewanella baltica)	100.00 %	WP_063884009.1
		β-lactamase	class C β-lactamase	98.22 %	WP_126491882.1
		Aminoglycoside phosphotransferase	Aminoglycoside phosphotransferase	99.72 %	WP_006086635.1
		Vat family streptogramin A O-Acetyltransferase	Vat family streptogramin A O-acetyltransferase (Shewanella sp. SACH)	99.54%	WP_071939016.1
1FHM1	JAAHCI000000000	CatB-related O-acetyltransferase	CatB-related O-acetyltransferase (Shewanella)	99.53 %	WP_012197821.1
		β-lactamase	class C β-lactamase (Shewanella baltica)	98.48 %	WP_011846786.1
		class D β-lactamase	class D β-lactamase (Shewanella baltica)	98.64 %	WP_012088322.1
		Vat family streptogramin A O-acetyltransferase	Vat family streptogramin A O-acetyltransferase (Shewanella sp. SACH)	100.00 %	WP_071939016.1
2FMM1	JAAHCQ000000000	CatB-related O-acetyltransferase	CatB-related O-acetyltransferase (Shewanella baltica)	99.53 %	WP_014620493.1
		Class D β-lactamase	class C β-lactamase (Shewanella baltica)	99.24 %	WP_115334554.1
		aminoglycoside phosphotransferase family protein	aminoglycoside phosphotransferase family protein [Shewanella sp. SACH]	100.00 %	WP_071940433.1
		Vat family streptogramin A O-acetyltransferase	Vat family streptogramin A O-acetyltransferase (Shewanella baltica)	100.00 %	WP_107947021.1
4FHA1	JAAHCS000000000	CatB-related O-acetyltransferase	CatB-related O-acetyltransferase (Shewanella baltica)	100.00 %	WP_012197821.1
		Class D β-lactamase	class D β-lactamase (Shewanella baltica)	97.33 %	WP_012586848.1
		β-lactamase	class C β-lactamase (Shewanella baltica)	98.73 %	WP_107404564.1
		Vat family streptogramin A O-acetyltransferase	Vat family streptogramin A O-acetyltransferase (Shewanella baltica)	99.54 %	WP_006081094.1
		MULTISPECIES: phosphoethanolamine--lipid A transferase MCR-4.3 [Gammaproteobacteria]	MULTISPECIES: phosphoethanolamine--lipid A transferase MCR-4.3 [Gammaproteobacteria]	100.00 %	WP_011638903.1
5FHA1	JAAHCT000000000	CatB-related O-acetyltransferase	CatB-related O-acetyltransferase (Shewanella baltica)	100.00 %	WP_012197821.1
		Class D β-lactamase	class D β-lactamase (Shewanella baltica)	97.33 %	WP_012586848.1
		β-lactamase	class C β-lactamase (Shewanella baltica)	98.73 %	WP_107404564.1
		Vat family streptogramin A O-acetyltransferase	Vat family streptogramin A O-acetyltransferase (Shewanella baltica)	99.54 %	WP_006081094.1
		MULTISPECIES: phosphoethanolamine--lipid A transferase MCR-4.3 [Gammaproteobacteria]	MULTISPECIES: phosphoethanolamine--lipid A transferase MCR-4.3 [Gammaproteobacteria]	100.00 %	WP_011638903.1
5FHA2	JAAHCU000000000	CatB-related O-acetyltransferase	CatB-related O-acetyltransferase (Shewanella baltica)	100.00 %	WP_012197821.1
		Class D β-lactamase	class D β-lactamase (Shewanella baltica)	98.98 %	WP_012586848.1
		β-lactamase	class C β-lactamase (Shewanella baltica)	97.97 %	WP_011846786.1
		Vat family streptogramin A O-acetyltransferase	Vat family streptogramin A O-acetyltransferase	99.54 %	WP_006081094.1
5FHM1	JAAHCV000000000	CatB-related O-acetyltransferase	MULTISPECIES : CatB-related O-acetyltransferase	99.53 %	WP_012197821.1
		Class D β-lactamase	class D beta-lactamase [Shewanella baltica]	98.64 %	WP_012088322.1
		β-lactamase	class C beta-lactamase [Shewanella baltica]	98.48 %	WP_011846786.1
		Vat family streptogramin A O-acetyltransferase	Vat family streptogramin A O-acetyltransferase [Shewanella sp. SACH]	100.00 %	WP_071939016.1
6FHM1	JAAHCY000000000	CatB-related O-acetyltransferase	MULTISPECIES : CatB-related O-acetyltransferase	99.53 %	WP_012197821.1
		Class D β-lactamase	class D beta-lactamase [Shewanella baltica]	100.00 %	WP_107402613.1
		β-lactamase	class C beta-lactamase [Shewanella baltica]	98.48 %	WP_012089275.1
		Vat family streptogramin A O-acetyltransferase	Vat family streptogramin A O-acetyltransferase [Shewanella baltica]	96.79 %	WP_006085340.1
		phosphoethanolamine--lipid A transferase	MULTISPECIES: phosphoethanolamine--lipid A transferase MCR-4.3 [Gammaproteobacteria]	100.00 %	WP_011638903.1
7FHA1	JAAHDA000000000	CatB-related O-acetyltransferase	MULTISPECIES: CatB-related O-acetyltransferase [Shewanella]	100.00 %	WP_012197821.1
		Class D β-lactamase	class D beta-lactamase [Shewanella baltica]	97.33 %	WP_012586848.1
		β-lactamase	class C beta-lactamase [Shewanella baltica]	98.73 %	WP_107404564.1
		Vat family streptogramin A O-acetyltransferase	Vat family streptogramin A O-acetyltransferase [Shewanella baltica]	99.54 %	WP_006081094.1
		phosphoethanolamine--lipid A transferase	MULTISPECIES: phosphoethanolamine--lipid A transferase MCR-4.3 [Gammaproteobacteria]	100.00 %	WP_011638903.1
7FHM1	JAAHDB000000000	CatB-related O-acetyltransferase	MULTISPECIES: CatB-related O-acetyltransferase [Shewanella]	99.53 %	WP_012197821.1
		Class D β-lactamase	class D beta-lactamase [Shewanella baltica]	99.66 %	WP_107402613.1
		β-lactamase	class C beta-lactamase [Shewanella baltica]	98.48 %	WP_011846786.1
		Vat family streptogramin A O-acetyltransferase	Vat family streptogramin A O-acetyltransferase [Shewanella sp. SACH]	100.00 %	WP_071939016.1
8FHM1	JAAHDC000000000	CatB-related O-acetyltransferase	MULTISPECIES: CatB-related O-acetyltransferase [Shewanella]	99.53 %	WP_012197821.1
		Class D β-lactamase	class D beta-lactamase [Shewanella baltica]	99.32 %	WP_012088322.1
		β-lactamase	class C beta-lactamase [Shewanella baltica]	99.24 %	WP_107404564.1
		Vat family streptogramin A O-acetyltransferase	Vat family streptogramin A O-acetyltransferase [Shewanella sp. SACH]	98.62 %	WP_006081094.1
9FHM1	JAAHDD000000000	CatB-related O-acetyltransferase	MULTISPECIES: CatB-related O-acetyltransferase [Shewanella]	100.00 %	WP_012197821.1
		Class D β-lactamase	class D beta-lactamase [Shewanella baltica]	97.33 %	WP_012586848.1
		β-lactamase	class C beta-lactamase [Shewanella baltica]	98.73 %	WP_107404564.1
		Vat family streptogramin A O-acetyltransferase	Vat family streptogramin A O-acetyltransferase [Shewanella baltica]	99.54 %	WP_006081094.1
		phosphoethanolamine--lipid A transferase	MULTISPECIES: phosphoethanolamine--lipid A transferase MCR-4.3 [Gammaproteobacteria]	100.00 %	WP_011638903.1
11FHM1	JAAHDK000000000	CatB-related O-acetyltransferase	MULTISPECIES: CatB-related O-acetyltransferase [Shewanella]	100.00 %	WP_012197821.1
		Class D β-lactamase	class D beta-lactamase [Shewanella baltica]	97.33 %	WP_012586848.1
		β-lactamase	class C beta-lactamase [Shewanella baltica]	98.73 %	WP_107404564.1
		Vat family streptogramin A O-acetyltransferase	Vat family streptogramin A O-acetyltransferase [Shewanella baltica]	99.54 %	WP_006081094.1
		phosphoethanolamine--lipid A transferase	MULTISPECIES: phosphoethanolamine--lipid A transferase MCR-4.3 [Gammaproteobacteria]	100.00 %	WP_011638903.1
11FHM2	CP051529-32	CatB-related O-acetyltransferase	MULTISPECIES: CatB-related O-acetyltransferase [Shewanella]	100.00 %	WP_012197821.1
		CatB-related O-acetyltransferase	CatB-related O-acetyltransferase [Pseudoalteromonas sp. Bsw20308]	65.98 %	WP_007376733.1
		Class D β-lactamase	class D beta-lactamase [Shewanella baltica]	99.32 %	WP_012586848.1
		β-lactamase	class C beta-lactamase [Shewanella baltica]	97.72 %	WP_011846786.1
		Vat family streptogramin A O-acetyltransferase	Vat family streptogramin A O-acetyltransferase [Shewanella baltica]	97.25 %	WP_063883170.1
		phosphoethanolamine--lipid A transferase	MULTISPECIES: phosphoethanolamine--lipid A transferase MCR-4.3 [Gammaproteobacteria]	100.00 %	WP_011638903.1
12FHM1	JAAHDT000000000	CatB-related O-acetyltransferase	CatB-related O-acetyltransferase [Shewanella sp. SACH]	98.14 %	WP_071940293.1
		β-lactamase	class C beta-lactamase [Shewanella baltica]	97.72 %	WP_012089275.1
		Class D β-lactamase	class D beta-lactamase [Shewanella baltica]	99.66 %	WP_012088322.1
		Vat family streptogramin A O-acetyltransferase	Vat family streptogramin A O-acetyltransferase [Shewanella baltica]	98.62 %	WP_107947021.1
13FHM1	JAAHDZ000000000	CatB-related O-acetyltransferase	CatB-related O-acetyltransferase [Shewanella baltica]	98.14 %	WP_107402951.1
		Class D β-lactamase	class D beta-lactamase [Shewanella sp. SACH]	98.98 %	WP_071939896.1
		β-lactamase	class C beta-lactamase [Shewanella baltica]	97.72 %	WP_107404564.1
		Vat family streptogramin A O-acetyltransferase	Vat family streptogramin A O-acetyltransferase [Shewanella sp. SACH]	99.54 %	WP_071939016.1
14FHM1	JAAHEE000000000	CatB-related O-acetyltransferase	MULTISPECIES: CatB-related O-acetyltransferase [Shewanella]	100.00 %	WP_012197821.1
		Class D β-lactamase	class D beta-lactamase [Shewanella baltica]	97.33 %	WP_012586848.1
		β-lactamase	class C beta-lactamase [Shewanella baltica]	98.73 %	WP_107404564.1
		Vat family streptogramin A O-acetyltransferase	Vat family streptogramin A O-acetyltransferase [Shewanella baltica]	99.54 %	WP_006081094.1
		phosphoethanolamine--lipid A transferase	MULTISPECIES: phosphoethanolamine--lipid A transferase MCR-4.3 [Gammaproteobacteria]	100.00 %	WP_011638903.1
15FHA1	JAAHEI000000000	CatB-related O-acetyltransferase	MULTISPECIES: CatB-related O-acetyltransferase [Shewanella]	99.07 %	WP_012197821.1
		β-lactamase	class C beta-lactamase [Shewanella baltica]	98.22 %	WP_126491882.1
		Class D β-lactamase	class D beta-lactamase [Shewanella baltica]	99.32 %	WP_063884009.1
		Vat family streptogramin A O-acetyltransferase	Vat family streptogramin A O-acetyltransferase [Shewanella baltica]	98.62 %	WP_011846437.1
15FHA2-2	JAAHEJ000000000	CatB-related O-acetyltransferase	MULTISPECIES: CatB-related O-acetyltransferase [Shewanella]	100.00 %	WP_012197821.1
		CatB-related O-acetyltransferase	CatB-related O-acetyltransferase [Shewanella putrefaciens]	94.63 %	WP_049821769.1
		Class D β-lactamase	class D beta-lactamase [Shewanella baltica]	100.00 %	WP_063884009.1
		β-lactamase	class C beta-lactamase [Shewanella baltica]	98.22 %	WP_126491882.1
		Vat family streptogramin A O-acetyltransferase	Vat family streptogramin A O-acetyltransferase [Shewanella sp. SACH]	99.54 %	WP_071939016.1
15FHA3	JAAHEK000000000	CatB-related O-acetyltransferase	MULTISPECIES: CatB-related O-acetyltransferase [Shewanella]	100.00 %	WP_012197821.1
		Class D β-lactamase	class D beta-lactamase [Shewanella baltica]	97.33 %	WP_012586848.1
		β-lactamase	class C beta-lactamase [Shewanella baltica]	98.73 %	WP_107404564.1
		Vat family streptogramin A O-acetyltransferase	Vat family streptogramin A O-acetyltransferase [Shewanella baltica]	99.54 %	WP_006081094.1
		phosphoethanolamine--lipid A transferase	MULTISPECIES: phosphoethanolamine--lipid A transferase MCR-4.3 [Gammaproteobacteria]	100.00 %	WP_011638903.1
15FHM1	JAAHEL000000000	CatB-related O-acetyltransferase	CatB-related O-acetyltransferase [Shewanella sp. WE21]	97.67 %	WP_105250691.1
		Class D β-lactamase	class D beta-lactamase [Shewanella baltica]	99.66 %	WP_107402613.1
		β-lactamase	class C beta-lactamase [Shewanella baltica]	98.98 %	WP_115334554.1
		Vat family streptogramin A O-acetyltransferase	Vat family streptogramin A O-acetyltransferase [Shewanella sp. SACH]	99.54 %	WP_071939016.1
15FHM4	JAAHEM000000000	CatB-related O-acetyltransferase	MULTISPECIES: CatB-related O-acetyltransferase [Shewanella]	100.00 %	WP_012197821.1
		Class D β-lactamase	class D beta-lactamase [Shewanella baltica]	97.33 %	WP_012586848.1
		β-lactamase	class C beta-lactamase [Shewanella baltica]	98.73 %	WP_107404564.1
		Vat family streptogramin A O-acetyltransferase	Vat family streptogramin A O-acetyltransferase [Shewanella baltica]	99.54 %	WP_006081094.1
		phosphoethanolamine--lipid A transferase	MULTISPECIES: phosphoethanolamine--lipid A transferase MCR-4.3 [Gammaproteobacteria]	100.00 %	WP_011638903.1
16FHA1	JAAHER000000000	CatB-related O-acetyltransferase	MULTISPECIES: CatB-related O-acetyltransferase [Shewanella]	100.00 %	WP_012197821.1
		Class D β-lactamase	class D beta-lactamase [Shewanella baltica]	97.33 %	WP_012586848.1
		β-lactamase	class C beta-lactamase [Shewanella baltica]	98.73 %	WP_107404564.1
		Vat family streptogramin A O-acetyltransferase	Vat family streptogramin A O-acetyltransferase [Shewanella baltica]	99.54 %	WP_006081094.1
		phosphoethanolamine--lipid A transferase	MULTISPECIES: phosphoethanolamine--lipid A transferase MCR-4.3 [Gammaproteobacteria]	100.00 %	WP_011638903.1
16FHM3	JAAHEU000000000	CatB-related O-acetyltransferase	MULTISPECIES: CatB-related O-acetyltransferase [Shewanella]	100.00 %	WP_012197821.1
		Class D β-lactamase	class D beta-lactamase [Shewanella baltica]	97.33 %	WP_012586848.1
		β-lactamase	class C beta-lactamase [Shewanella baltica]	98.73 %	WP_107404564.1
		Vat family streptogramin A O-acetyltransferase	Vat family streptogramin A O-acetyltransferase [Shewanella baltica]	99.54 %	WP_006081094.1
		phosphoethanolamine--lipid A transferase	MULTISPECIES: phosphoethanolamine--lipid A transferase MCR-4.3 [Gammaproteobacteria]	100.00 %	WP_011638903.1
17FHM1	JAAHEV000000000	CatB-related O-acetyltransferase	MULTISPECIES: CatB-related O-acetyltransferase [Shewanella]	99.53 %	WP_012197821.1
		Class D β-lactamase	class D beta-lactamase [Shewanella baltica]	99.32 %	WP_107402613.1
		β-lactamase	class C beta-lactamase [Shewanella baltica]	100.00 %	WP_126491882.1
		Vat family streptogramin A O-acetyltransferase	Vat family streptogramin A O-acetyltransferase [Shewanella sp. SACH]	100.00 %	WP_071939016.1
18FHM1	JAAHEW000000000	Class D β-lactamase	class C beta-lactamase [Shewanella baltica]	99.24 %	WP_012587601.1
		β-lactamase	class D beta-lactamase [Shewanella baltica]	97.67 %	WP_012586848.1
		Vat family streptogramin A O-acetyltransferase	Vat family streptogramin A O-acetyltransferase [Shewanella sp. SACH]	97.71 %	WP_126492301.1
19FHA1	JAAHEX000000000	CatB-related O-acetyltransferase	MULTISPECIES: CatB-related O-acetyltransferase [Shewanella]	99.07 %	WP_012197821.1
		Class D β-lactamase	class D beta-lactamase [Shewanella baltica]	99.32 %	WP_063884009.1
		β-lactamase	class C beta-lactamase [Shewanella baltica]	98.22 %	WP_126491882.1
		Vat family streptogramin A O-acetyltransferase	Vat family streptogramin A O-acetyltransferase [Shewanella baltica]	98.62 %	WP_011846437.1
19FHA2-2	JAAHEY000000000	CatB-related O-acetyltransferase	MULTISPECIES: CatB-related O-acetyltransferase [Shewanella]	100.00 %	WP_012197821.1
		β-lactamase	class C beta-lactamase [Shewanella baltica]	98.73 %	WP_107404564.1
		Class D β-lactamase	class D beta-lactamase [Shewanella baltica]	97.33 %	WP_012586848.1
		Vat family streptogramin A O-acetyltransferase	Vat family streptogramin A O-acetyltransferase [Shewanella baltica]	99.54 %	WP_006081094.1
		phosphoethanolamine--lipid A transferase	MULTISPECIES: phosphoethanolamine--lipid A transferase MCR-4.3 [Gammaproteobacteria]	100.00 %	WP_011638903.1
20FHA1	JAAHEZ000000000	CatB-related O-acetyltransferase	MULTISPECIES: CatB-related O-acetyltransferase [Shewanella]	100.00 %	WP_012197821.1
		β-lactamase	class C beta-lactamase [Shewanella baltica]	97.97 %	WP_011846786.1
		Class D β-lactamase	class D beta-lactamase [Shewanella baltica]	98.98 %	WP_012586848.1
		Vat family streptogramin A O-acetyltransferase	Vat family streptogramin A O-acetyltransferase [Shewanella baltica]	99.54 %	WP_006081094.1
20FHA1-2	JAAHFA000000000	CatB-related O-acetyltransferase	CatB-related O-acetyltransferase [Shewanella baltica]	99.07 %	WP_014620493.1
		β-lactamase	class C beta-lactamase [Shewanella baltica]	98.73 %	WP_107404564.1
		Class D β-lactamase	class D beta-lactamase [Shewanella baltica]	96.39 %	WP_107402613.1
		Vat family streptogramin A O-acetyltransferase	Vat family streptogramin A O-acetyltransferase [Shewanella baltica]	95.87 %	WP_006085340.1
20FHM1	JAAHFB000000000	CatB-related O-acetyltransferase	MULTISPECIES: CatB-related O-acetyltransferase [Shewanella]	100.00 %	WP_012197821.1
		Class D β-lactamase	class D beta-lactamase [Shewanella baltica]	99.32 %	WP_012586848.1
		β-lactamase	class C beta-lactamase [Shewanella baltica]	97.72 %	WP_011846786.1
		Vat family streptogramin A O-acetyltransferase	Vat family streptogramin A O-acetyltransferase [Shewanella baltica]	97.25 %	WP_063883170.1
		phosphoethanolamine--lipid A transferase	MULTISPECIES: phosphoethanolamine--lipid A transferase MCR-4.3 [Gammaproteobacteria]	100.00 %	WP_011638903.1
1FMM1	JAAHFC000000000	CatB-related O-acetyltransferase	MULTISPECIES: CatB-related O-acetyltransferase [Shewanella]	99.07 %	WP_012197821.1
		Class D β-lactamase	class D beta-lactamase [Shewanella baltica]	100.00 %	WP_063884009.1
		Class C β-lactamase	class C beta-lactamase [Shewanella baltica]	98.48 %	WP_012089275.1
		Vat family streptogramin A O-acetyltransferase	Vat family streptogramin A O-acetyltransferase [Shewanella sp. SACH]	100.00 %	WP_071939016.1
2FHM1	JAAHCM000000000	Class D β-lactamase	OXA-548 family class D beta-lactamase [Shewanella baltica]	99.32%	WP_012088322.1
		Class C β-lactamase	class C beta-lactamase [Shewanella baltica]	99.24%	WP_115334554.1
		aminoglycoside phosphotransferase	aminoglycoside phosphotransferase family protein [Shewanella sp. SACH]	100.00 %	WP_071940433.1
		Vat family streptogramin A O-acetyltransferase	Vat family streptogramin A O-acetyltransferase [Shewanella]	100.00 %	WP_107947021.1
